# Supplementary material for: Improving Crop Yield by Regulating Crop Growth and Nitrogen Transformation Through Water and Nitrogen Management Under Subsurface Drip Irrigation System
Source: Plants (Basel). 2026 Jul 15;15(14):2171. doi: 10.3390/plants15142171 (PMC13415087; doi:10.3390/plants15142171)
Supplement: Supplementary file 1 [file plants-15-02171-s001.zip]

Archive with 1 entries (1 files):
- plants-4377957-supplementary.pdf
